# Supplementary material for: Salinity Gradient Controls Microbial Community Structure and Assembly in Coastal Solar Salterns
Source: Genes (Basel). 2022 Feb 21;13(2):385. doi: 10.3390/genes13020385 (PMC8872224; doi:10.3390/genes13020385)
Supplement: Supplementary file 1 [file genes-13-00385-s001.zip]

Archive with 2 entries (2 files):
- supplementary figures.pdf
- supplementary tables 1-5.xlsx
